# Supplementary material for: Adaptive Therapy for Metastatic Melanoma: Predictions from Patient Calibrated Mathematical Models
Source: Cancers (Basel). 2021 Feb 16;13(4):823. doi: 10.3390/cancers13040823 (PMC7920057; doi:10.3390/cancers13040823)
Supplement: Supplementary file 1 [file cancers-13-00823-s001.zip]

Archive with 2 entries (2 files):
- Cancers-1091112_supplementary_conversion/cancers-1091112-supplementary.docx
- Cancers-1091112_supplementary_conversion/param_cancers_KIME.xlsx
