# Supplementary material for: Adaptive Therapy for Metastatic Melanoma: Predictions from Patient Calibrated Mathematical Models
Source: Cancers (Basel). 2021 Feb 16;13(4):823. doi: 10.3390/cancers13040823 (PMC7920057; doi:10.3390/cancers13040823)
Supplement: Supplementary file 1 [file cancers-13-00823-s001.zip › Cancers-1091112_supplementary_conversion/param_cancers_KIME.xlsx]

## Sheet: LV_params
LV model
LDH(0) data = LDH level data (T1) - basal level
assume basal level = 100 units (normal 140-280 units)
ref:Biochemistry, Lactate Dehydrogenase by Aisha Farhana and Sarah L Lappin, https://www.ncbi.nlm.nih.gov/books/NBK557536/
LDH(0) = 577
S0ratio	0.96122	0.9615	0.95553	0.94481	0.93161	0.93454	0.9353	0.92279	0.91696	0.91043	0.91241	0.90873	0.9099	0.89668	0.91063	0.9079	0.90328	0.90798	0.90472	0.90163	0.89867	0.90473	0.8997	0.90251	0.89947	0.90048	0.89925	0.89852	0.89607	0.89923	0.895	0.90481	0.89522	0.89072	0.89435	0.89688	0.89845	0.89382	0.92756	0.8906	0.8892	0.91916	0.89548	0.89742	0.88632	0.89335	0.8967	0.89009	0.89622
K	1179.2	1185.7	1053.5	1188.3	1130.7	1114.1	1097.8	1324.5	1324.5	1324.5	1188.3	1324.1	1304.1	1324.5	1319.3	1312.5	1214.8	973.88	1214.7	1300.6	1287.5	999.86	1257	1204.9	1258.3	1152.6	1324.5	1324.5	1211.4	1239.5	1175.7	1068.8	1201.8	1324.5	1198	1089.1	893.41	1225.4	1166.4	1166.1	1321.4	1290.1	1310.7	1324.5	1324.5	1077	1192	1112.7	1239.5
delta	0.057266	0.05694	0.061762	0.060702	0.063825	0.063521	0.066049	0.068149	0.067116	0.067985	0.067265	0.070708	0.068586	0.071192	0.070699	0.071837	0.072668	0.070042	0.071463	0.07248	0.073511	0.072235	0.073004	0.073946	0.072508	0.07198	0.073506	0.0739	0.073329	0.071719	0.072207	0.071277	0.076058	0.075464	0.07171	0.073638	0.074196	0.074395	0.10166	0.075204	0.07537	0.070428	0.075265	0.11197	0.075095	0.071701	0.095455	0.073998	0.11186
r_R	0.019739	0.019585	0.018647	0.01732	0.016035	0.015798	0.016182	0.014243	0.014009	0.013381	0.01398	0.013354	0.013385	0.011653	0.013343	0.01318	0.013367	0.014105	0.013091	0.012724	0.01269	0.013889	0.012859	0.012973	0.012856	0.013321	0.012503	0.012537	0.012564	0.012732	0.012864	0.013359	0.012514	0.012163	0.012417	0.012955	0.013848	0.012343	0.015005	0.012405	0.01189	0.015401	0.012138	0.011112	0.011758	0.012759	0.012379	0.012179	0.01193
C	2.0854	1.7275	1.42	2.0193	1.9767	1.3304	1.4258	1.365	1.87	1.8595	1.7903	1.9259	1.5806	1.8262	1.4091	1.4836	2.0374	1.4334	1.3709	1.4748	1.8442	1.5797	1.7937	1.437	1.7968	1.8975	1.4728	1.5857	1.6135	1.4019	1.9371	1.0043	1.5786	1.9607	1.4039	1.4579	1.5376	1.4647	1.4711	1.7639	1.6607	2.3111	1.0346	1.2974	1.7354	1.3707	1.2436	1.077	1.3416
S0	554.624	554.785	551.341	545.155	537.539	539.23	539.668	532.45	529.086	525.318	526.461	524.337	525.012	517.384	525.434	523.858	521.193	523.904	522.023	520.241	518.533	522.029	519.127	520.748	518.994	519.577	518.867	518.446	517.032	518.856	516.415	522.075	516.542	513.945	516.04	517.5	518.406	515.734	535.202	513.876	513.068	530.355	516.692	517.811	511.407	515.463	517.396	513.582	517.119
LDH(0) = 259
S0ratio	0.94747	0.92107	0.91733	0.94443	0.93434	0.95009	0.93538	0.9397	0.92896	0.9326	0.94597	0.93594	0.92979	0.91636	0.91382	0.92573	0.95011	0.93935	0.94374	0.93544	0.928	0.91222	0.92903	0.95305	0.94001	0.94277	0.92289	0.9408	0.94488	0.91882	0.93911	0.92691	0.93825	0.90901	0.93898	0.94262	0.93223	0.93864	0.92438	0.93279	0.90881	0.93566	0.91283	0.94463	0.95707	0.92076	0.93305	0.92622	0.93812
K	2244.8	1788.1	1836.4	1937.3	1877.7	2238.5	1680	1982.6	1795.9	2103	1710.9	1770.6	1993.2	1558.9	1707.5	1822	1850.5	2101.9	2046.3	1768.8	1751.5	1590.5	1631.8	2095.5	1801.5	1685.5	1997.5	1660.6	2464.2	1730.5	1817	1656.1	1582.1	1607.9	1895.4	2010.1	2182.5	2505.1	1820.5	2108.6	1589.9	1819.4	1556.4	1752.9	2198.7	1652.5	1940.3	1901.5	1561.6
delta	0.030127	0.030731	0.030432	0.030685	0.030889	0.030937	0.030936	0.031214	0.030475	0.031237	0.030882	0.031257	0.031817	0.030738	0.031403	0.031894	0.031595	0.030036	0.031054	0.031404	0.030432	0.031943	0.032144	0.0318	0.031763	0.032217	0.032545	0.031118	0.032628	0.032098	0.03212	0.031926	0.031084	0.032137	0.030741	0.032598	0.033097	0.033027	0.030447	0.031611	0.030302	0.031676	0.033087	0.033021	0.03192	0.0334	0.031477	0.032782	0.031437
r_R	0.018648	0.019424	0.018924	0.019709	0.019788	0.018997	0.019447	0.019219	0.018801	0.019579	0.019364	0.019577	0.01905	0.019014	0.018862	0.019026	0.019362	0.018047	0.018379	0.018564	0.018452	0.018985	0.019215	0.019394	0.01851	0.019248	0.018478	0.018461	0.018532	0.018498	0.018344	0.018483	0.018428	0.018519	0.017995	0.018497	0.018838	0.017753	0.018025	0.017634	0.018412	0.017891	0.018836	0.018734	0.019926	0.019113	0.017647	0.017897	0.018205
C	1.0531	6.7764	6.7208	3.507	5.5324	1.1009	4.0376	3.7928	4.4082	6.4695	1.9686	4.5361	5.6492	5.6984	6.6881	5.6831	1.3792	1.509	1.0704	2.7935	3.7871	6.593	4.7057	1.0649	1.8506	2.4673	5.9639	1.2806	1.9079	5.5172	1.7671	3.8432	1.528	6.4181	1.113	1.6183	5.5509	1.6735	3.8334	2.1474	5.8277	1.5253	6.2899	1.2479	1.129	6.1284	1.7687	3.7269	1.1151
S0	245.395	238.557	237.588	244.607	241.994	246.073	242.263	243.382	240.601	241.543	245.006	242.408	240.816	237.337	236.679	239.764	246.078	243.292	244.429	242.279	240.352	236.265	240.619	246.84	243.463	244.177	239.029	243.667	244.724	237.974	243.229	240.07	243.007	235.434	243.196	244.139	241.448	243.108	239.414	241.593	235.382	242.336	236.423	244.659	247.881	238.477	241.66	239.891	242.973
LDH(0) = 266
S0ratio	0.9497	0.92817	0.97422	0.96768	0.9534	0.96424	0.91827	0.94422	0.95062	0.97201	0.91065	0.99	0.94569	0.99	0.97478	0.96701	0.93614	0.94672	0.90356	0.95165	0.92229	0.99	0.94604	0.94603	0.94793	0.90602	0.9066	0.9023	0.92409	0.93008	0.94643	0.90596	0.8856	0.92434	0.90081	0.88685	0.87064	0.91304	0.90615	0.88363	0.87929	0.93185	0.92185	0.92088	0.94962	0.8987	0.92173	0.87217	0.92344
K	7934.2	14384	4355	4819.3	5977.2	4402.1	7472.6	5401.5	4483.4	4104.6	7050.5	3487.1	5380.8	3264	3683.3	4167.9	5050.8	4926.9	5425.7	5048.2	7520.6	3618.9	5284	4727.9	4246.6	5467.7	5453.1	6675	5226.3	5400	4847.3	5477.2	6433.5	6138.2	5448.6	7216.1	6402	5790.7	5614.5	6360.9	7231.6	4937.7	4877.9	5595.4	4791.3	5258.3	5562.9	7599.1	5517.4
delta	0.11942	0.58399	0.8057	0.68674	0.26293	0.4535	0.14924	0.090827	0.75966	0.40768	0.14255	0.54612	0.1404	0.25828	0.57202	0.29659	0.069698	0.13342	0.063334	0.11033	0.68592	1	0.15224	0.34854	0.37914	0.062912	0.062014	0.13554	0.081217	0.1937	0.34036	0.062881	0.074564	0.31915	0.31315	0.32026	0.10908	0.31348	0.061312	0.14855	0.3217	0.66943	0.224	0.17448	0.14976	0.15949	0.097117	0.32796	0.20446
r_R	0.034122	0.030011	0.039357	0.037603	0.03477	0.037092	0.030289	0.033718	0.034791	0.039357	0.030234	0.047445	0.033944	0.047864	0.040525	0.038237	0.033156	0.034336	0.030682	0.035218	0.030683	0.04749	0.034104	0.034288	0.03483	0.031087	0.031229	0.029921	0.031824	0.032477	0.03439	0.031152	0.029579	0.031552	0.029499	0.02825	0.028047	0.030654	0.031371	0.02867	0.027846	0.032723	0.031745	0.031775	0.035174	0.030294	0.03153	0.027385	0.031784
C	19.706	2.9266	3.1027	4.3541	8.7282	1.0236	5.0596	2.2004	3.6133	1.8817	12.503	1.8799	2.201	1.854	1.6602	1.7433	2.5921	2.0972	7.6197	3.1549	2.3256	5.3506	1.7974	1.6637	1.9311	8.0319	8.3271	12.124	2.3179	6.8967	1.651	8.117	13.67	7.9717	2.9664	7.8941	11.422	5.7266	8.6005	10.157	7.8678	1.9947	1.8249	8.1327	1.9219	11.414	1.1277	8.6679	3.5011
S0	252.62	246.893	259.143	257.403	253.604	256.488	244.26	251.163	252.865	258.555	242.233	263.34	251.554	263.34	259.291	257.225	249.013	251.828	240.347	253.139	245.329	263.34	251.647	251.644	252.149	241.001	241.156	240.012	245.808	247.401	251.75	240.985	235.57	245.874	239.615	235.902	231.59	242.869	241.036	235.046	233.891	247.872	245.212	244.954	252.599	239.054	245.18	231.997	245.635
LDH(0) = 231
S0ratio	0.80432	0.8	0.80012	0.80047	0.8	0.801	0.80035	0.8	0.8	0.80179	0.80167	0.80027	0.80061	0.8	0.8	0.8	0.80733	0.80792	0.80482	0.8	0.80181	0.8	0.8	0.80015	0.8014	0.8	0.8	0.80147	0.80276	0.8	0.8	0.8	0.8	0.80179	0.8	0.80436	0.8	0.80137	0.8	0.8	0.8	0.80019	0.8	0.8	0.80128	0.80013	0.8029	0.80148	0.8
K	541.36	600	581.01	587.5	599.4	503.27	559.96	500.69	586.43	593.99	588.46	585.5	559.9	599.93	599.48	592.11	504.47	503.22	571.76	600	588.45	593.89	591.6	597.52	568.39	599.02	591.58	553.83	595.89	596.77	497.78	545.53	591.52	500.71	585.39	591.7	591.16	528.56	583.72	562.23	600	593.86	599.99	589.25	599.18	574.8	470.8	583.57	579.8
delta	0.049011	0.051539	0.051243	0.049353	0.051568	0.051593	0.051945	0.051898	0.052633	0.051835	0.05218	0.052833	0.052865	0.045353	0.045416	0.053198	0.050417	0.049751	0.052063	0.044241	0.053008	0.05363	0.046847	0.053403	0.053267	0.053269	0.047339	0.053292	0.052827	0.05348	0.053463	0.053782	0.05392	0.052917	0.053398	0.052831	0.047848	0.053407	0.047324	0.053943	0.048538	0.053868	0.048567	0.047929	0.053681	0.054012	0.052204	0.053528	0.047378
r_R	0.0078954	0.0076332	0.007888	0.0076491	0.0078607	0.0080292	0.0078715	0.0081009	0.0076294	0.0078959	0.0077842	0.0077447	0.00781	0.007	0.007	0.007749	0.0084729	0.0082643	0.0080132	0.007	0.0076854	0.0077039	0.007	0.007794	0.0078287	0.007827	0.007	0.0078253	0.0079027	0.0078029	0.0080127	0.0077922	0.0077348	0.0081516	0.0078844	0.0078451	0.007	0.0079952	0.007	0.0078066	0.007	0.0077874	0.007	0.007	0.0077813	0.0078097	0.0084349	0.0078992	0.007
C	1	1	1.034	1.5853	1.068	1.0737	1.0799	1	1	1	1.0266	1	1	1	1	1.0811	1.2418	1.2517	1	1	1	1	1	1.0703	1.0378	1.2048	1	1	1.0876	1.1078	1.0027	1	1.0068	1.0514	1.1381	1.007	1	1.0072	1	1.0203	1	1.0631	1	1	1.0699	1	1.1902	1.0558	1
S0	185.798	184.8	184.828	184.909	184.8	185.031	184.881	184.8	184.8	185.213	185.186	184.862	184.941	184.8	184.8	184.8	186.493	186.63	185.913	184.8	185.218	184.8	184.8	184.835	185.123	184.8	184.8	185.14	185.438	184.8	184.8	184.8	184.8	185.213	184.8	185.807	184.8	185.116	184.8	184.8	184.8	184.844	184.8	184.8	185.096	184.83	185.47	185.142	184.8
LDH(0) = 441
S0ratio	0.90374	0.90261	0.89746	0.90068	0.888	0.87533	0.87259	0.91042	0.8807	0.87475	0.87529	0.87246	0.90167	0.889	0.91123	0.86481	0.86354	0.87149	0.86124	0.90964	0.86822	0.89515	0.86179	0.8616	0.90593	0.86281	0.85541	0.86713	0.85621	0.86043	0.87139	0.86254	0.85804	0.85	0.85585	0.85662	0.85	0.85	0.85	0.85006	0.86994	0.85701	0.85708	0.85513	0.86844	0.85	0.85	0.85429	0.85
K	2000	1943	2000	2000	1847.8	2000	1969.8	1771.4	1835.8	1934.4	2000	2000	1845	1972	2000	1967.2	1982.5	1909.8	1876.1	1641.9	2000	1891.6	1982.7	2000	2000	1978.9	2000	2000	2000	1987.7	1967.7	2000	2000	2000	2000	2000	2000	2000	2000	2000	1996.1	2000	2000	2000	1775	2000	2000	2000	2000
delta	0.051075	0.060642	0.051986	0.047822	0.050049	0.060811	0.063666	0.042301	0.053679	0.054564	0.05503	0.056154	0.044235	0.047537	0.042927	0.060305	0.064844	0.055066	0.070975	0.041827	0.077959	0.04248	0.072041	0.077068	0.04323	0.073658	0.069536	0.079864	0.066483	0.058633	0.078617	0.060326	0.064622	0.061251	0.067527	0.071052	0.069244	0.069619	0.074545	0.071122	0.052919	0.071872	0.060594	0.07834	0.077566	0.06827	0.071534	0.069936	0.071643
r_R	0.017282	0.017419	0.016815	0.017313	0.016595	0.01525	0.015057	0.01934	0.015839	0.015369	0.015232	0.015069	0.017497	0.016908	0.018123	0.014537	0.014496	0.015172	0.014433	0.0194	0.014442	0.01811	0.014324	0.013847	0.017615	0.014407	0.013961	0.014188	0.01397	0.014194	0.014969	0.014484	0.014153	0.014022	0.013972	0.014018	0.013295	0.013208	0.01369	0.013344	0.015008	0.014073	0.01399	0.013512	0.014997	0.013418	0.013684	0.013864	0.013606
C	1	1	1	1.634	1.5197	1	1.0439	2.3065	1.0932	1.2497	1.0041	1.0644	1.4467	1.8779	1	1.0354	1.0505	1.2089	1.2799	1.876	1	2.9259	1	1	1	1.0039	1.216	1	1.031	1.0402	1	1	1.0026	2.2221	1	1	1	1	1.7672	1	1.2445	1.0261	1.0242	1	1	1	1.4834	1	1.3318
S0	398.549	398.051	395.78	397.2	391.608	386.021	384.812	401.495	388.389	385.765	386.003	384.755	397.636	392.049	401.852	381.381	380.821	384.327	379.807	401.151	382.885	394.761	380.049	379.966	399.515	380.499	377.236	382.404	377.589	379.45	384.283	380.38	378.396	374.85	377.43	377.769	374.85	374.85	374.85	374.876	383.644	377.941	377.972	377.112	382.982	374.85	374.85	376.742	374.85
LDH(0) = 396
S0ratio	0.89269	0.82235	0.84857	0.80084	0.83118	0.88546	0.81791	0.88955	0.87068	0.87286	0.89543	0.89134	0.8857	0.80217	0.82198	0.89077	0.88185	0.84073	0.88007	0.87968	0.86796	0.81137	0.88338	0.88319	0.87344	0.8339	0.88986	0.81645	0.86909	0.8721	0.87031	0.87703	0.86748	0.86611	0.88627	0.81122	0.87632	0.8696	0.83657	0.87658	0.87521	0.88724	0.86893	0.8005	0.87967	0.86645	0.85634	0.86425	0.86503
K	1448.5	1393.9	1423.5	1454.5	1329.5	1452.1	1406	1449.1	1454.5	1419.4	1445.4	1454.5	1430.3	1410.4	1448.5	1436.4	1454.5	1436.4	1448.5	1454.5	1454.5	1386.8	1412.1	1446.7	1454.5	1454.5	1453.2	1387.9	1430.3	1454.5	1427.4	1381.8	1454.5	1446.1	1448.5	1449.1	1412.1	1425.9	1448.5	1387.9	1454.5	1442.4	1381.8	1430.3	1267.9	1333	1153.2	1356.9	1351.5
delta	0.022776	0.027347	0.02633	0.029723	0.025208	0.024665	0.028138	0.024742	0.025386	0.025335	0.024648	0.024857	0.02537	0.030002	0.028625	0.025019	0.025495	0.028154	0.025416	0.025238	0.026009	0.029571	0.025747	0.025423	0.025634	0.02593	0.025312	0.029291	0.026083	0.026097	0.026566	0.025781	0.026003	0.026497	0.025638	0.030457	0.026211	0.0259	0.026214	0.025681	0.026157	0.025602	0.025837	0.031114	0.026088	0.026188	0.027399	0.026249	0.026135
r_R	0.019494	0.015402	0.016486	0.014282	0.01991	0.019888	0.015086	0.019558	0.019115	0.019526	0.019907	0.019772	0.019226	0.0136	0.014875	0.019845	0.019111	0.016483	0.019564	0.019902	0.018758	0.014165	0.019025	0.01967	0.019509	0.019701	0.019763	0.014914	0.018876	0.018843	0.01803	0.019467	0.019082	0.018305	0.019167	0.01466	0.01851	0.0194	0.019423	0.019795	0.018675	0.019516	0.019786	0.01426	0.0192	0.019283	0.017706	0.019111	0.01937
C	1.0487	1.1412	1.3291	1.2486	3.334	1.4569	1.6244	1.1319	1.784	1.7342	1.0225	1.1408	1.0038	1.0784	1.3456	1.1539	1.2291	1.162	1.5278	1.7622	1.6592	1.1256	1.0167	1.4431	1.8442	3.6262	1.1676	1.4177	1.6505	1.4962	1.0551	1.4801	1.879	1.4472	1.0427	1.0341	1.0673	1.8776	3.3571	1.6718	1.2713	1.1324	1.9902	1.1843	1.0292	1.7464	1.001	1.8267	1.8993
S0	353.505	325.651	336.034	317.133	329.147	350.642	323.892	352.262	344.789	345.653	354.59	352.971	350.737	317.659	325.504	352.745	349.213	332.929	348.508	348.353	343.712	321.303	349.818	349.743	345.882	330.224	352.385	323.314	344.16	345.352	344.643	347.304	343.522	342.98	350.963	321.243	347.023	344.362	331.282	347.126	346.583	351.347	344.096	316.998	348.349	343.114	339.111	342.243	342.552
LDH(0) = 186
S0ratio	0.91214	0.89839	0.89206	0.89895	0.8674	0.86414	0.90204	0.908	0.9073	0.86247	0.90597	0.91516	0.8482	0.92548	0.91296	0.91985	0.8936	0.90552	0.89685	0.91709	0.9124	0.89631	0.90294	0.91809	0.90585	0.90406	0.91229	0.91324	0.92155	0.90182	0.91451	0.91984	0.8946	0.93226	0.8993	0.90378	0.90097	0.9183	0.90282	0.91881	0.89803	0.92896	0.93177	0.91439	0.91996	0.90906	0.89814	0.90625	0.92319
K	6290.6	6768.7	5743.5	5647.1	5278.4	5424.3	5831.5	7143.6	5618.7	5278.4	7226.2	6301.4	6440.3	7610.6	5846.7	7698.7	5594.8	5299	5427.5	5347	5902.8	7224.4	6162.4	7432.2	5820.6	5297.1	7445.4	7858.4	5965.6	5714.8	6580.8	7081.3	5842.6	7149.5	5435.7	5606.3	5822.5	6067.7	5521	6263.9	5408.2	5280.4	6456.2	6257.7	6576.3	5278.4	5813.1	5566.9	5608.3
delta	0.03	0.03	0.03	0.03	0.034053	0.030698	0.03	0.030093	0.03	0.033422	0.03	0.03	0.03	0.030952	0.03	0.030479	0.030547	0.03	0.03	0.030092	0.030241	0.03402	0.030547	0.03	0.030547	0.030547	0.03	0.030402	0.030227	0.030123	0.030351	0.03025	0.030712	0.030018	0.03	0.030551	0.030057	0.030102	0.03	0.03	0.03	0.03	0.030394	0.030597	0.03	0.030142	0.030379	0.030547	0.030014
r_R	0.034991	0.035183	0.035704	0.03553	0.03	0.03	0.035519	0.034999	0.03502	0.03	0.035177	0.034815	0.03	0.033252	0.035212	0.034224	0.034662	0.035072	0.036098	0.034768	0.035102	0.03	0.03499	0.034109	0.034073	0.034832	0.035184	0.034104	0.033467	0.035898	0.034131	0.034465	0.034561	0.034236	0.036216	0.034898	0.035412	0.034766	0.036129	0.035285	0.036337	0.034447	0.034137	0.034191	0.035222	0.035771	0.034835	0.034276	0.034952
C	21.758	30	28.378	25.323	20.731	20.284	25.09	27.059	21.37	21.157	28.827	20.382	30	13.807	20.513	20.645	25.363	20.85	25.938	16.368	20.777	14.632	25.309	20.853	20.78	20.936	26.841	24.769	13.297	25.36	20.028	19.878	26.105	12.427	25.495	22.52	25.482	18.3	24.603	19.806	25.914	10.843	10.941	19.213	20.167	20.879	25.322	20.199	15.259
S0	169.658	167.101	165.923	167.205	161.336	160.73	167.779	168.888	168.758	160.419	168.51	170.22	157.765	172.139	169.811	171.092	166.21	168.427	166.814	170.579	169.706	166.714	167.947	170.765	168.488	168.155	169.686	169.863	171.408	167.739	170.099	171.09	166.396	173.4	167.27	168.103	167.58	170.804	167.925	170.899	167.034	172.787	173.309	170.077	171.113	169.085	167.054	168.562	171.713
LDH(0) = 1220
S0ratio	0.99943	0.99963	0.99883	0.99885	0.99849	0.99855	0.99897	0.99856	0.99862	0.99857	0.99913	0.9984	0.99824	0.99826	0.99815	0.998	0.99804	0.99788	0.99771	0.99799	0.99805	0.99768	0.998	0.99839	0.99798	0.99781	0.99792	0.99793	0.99796	0.99786	0.99795	0.99784	0.99793	0.99782	0.99807	0.99781	0.99781	0.99842	0.99783	0.99799	0.99792	0.99776	0.99778	0.99778	0.99778	0.9978	0.9977	0.99776	0.99767
K	49541	49541	49541	49541	49541	49541	49541	49541	49541	49541	49541	49541	49541	50253	49541	49541	49557	49548	49654	49586	49552	49551	49603	49541	49541	49576	49559	49562	49557	49552	49548	49607	49575	49548	49547	49548	49558	53093	49548	49557	49607	49591	49548	49553	49550	49559	49549	49547	49541
delta	0.062109	0.05	0.06875	0.070502	0.064453	0.06875	0.054976	0.06875	0.070703	0.058543	0.05	0.056641	0.05625	0.054428	0.06084	0.062877	0.062856	0.0589	0.062343	0.060284	0.064043	0.060357	0.061331	0.053906	0.062857	0.057562	0.062064	0.061188	0.062107	0.062014	0.062213	0.062363	0.061085	0.062231	0.06141	0.062205	0.06235	0.053125	0.061154	0.062284	0.068753	0.060999	0.062126	0.062248	0.062176	0.060736	0.061821	0.062005	0.063626
r_R	0.1325	0.14453	0.11828	0.11828	0.115	0.115	0.12168	0.115	0.115	0.11582	0.12758	0.115	0.115	0.11663	0.11075	0.10881	0.10877	0.11091	0.10929	0.10973	0.10871	0.10937	0.10833	0.115	0.10776	0.11071	0.10761	0.10807	0.10773	0.10713	0.10751	0.10687	0.10809	0.10682	0.10851	0.10678	0.10684	0.11445	0.10709	0.10764	0.10749	0.10702	0.10662	0.10651	0.10663	0.10698	0.10651	0.10645	0.10606
C	17.839	18.212	17.895	17.843	19.031	19.146	17.35	18.853	18.251	17.516	18.178	18.332	20.131	21.874	17.54	17.535	17.007	20.91	21.917	18.199	17.88	21.106	17.007	17.871	17.002	20.8	17.007	17.008	17.005	17.001	17.003	17.005	17.925	17.001	17.001	17.018	17.008	18.535	17.008	17.004	19.04	17.753	17.005	17.009	17.004	17.158	18.095	17.001	17.728
S0	1219.3	1219.55	1218.57	1218.6	1218.16	1218.23	1218.74	1218.24	1218.32	1218.26	1218.94	1218.05	1217.85	1217.88	1217.74	1217.56	1217.61	1217.41	1217.21	1217.55	1217.62	1217.17	1217.56	1218.04	1217.54	1217.33	1217.46	1217.47	1217.51	1217.39	1217.5	1217.36	1217.47	1217.34	1217.65	1217.33	1217.33	1218.07	1217.35	1217.55	1217.46	1217.27	1217.29	1217.29	1217.29	1217.32	1217.19	1217.27	1217.16
[truncated: 1 more columns]

## Sheet: SW_param
SW Model
LDH(0) data = LDH level data (T1) - basal level
assume basal level = 100 units (normal 140-280 units)
ref:Biochemistry, Lactate Dehydrogenase by Aisha Farhana and Sarah L Lappin, https://www.ncbi.nlm.nih.gov/books/NBK557536/
LDH(0) = 577
S0ratio	0.99	0.99	0.99	0.99	0.98552	0.98526	0.99	0.99	0.99	0.99	0.99	0.98394	0.98282	0.99	0.99	0.99	0.99	0.99	0.99	0.99	0.99	0.99	0.99	0.98921	0.99	0.99	0.99	0.99	0.99	0.99	0.99	0.99	0.99	0.99	0.99	0.99	0.99	0.99	0.99	0.99	0.99	0.99	0.99	0.99	0.99	0.99	0.99	0.99	0.99
K	4381.1	1956.7	2314.4	2595.5	3517.8	2720.6	2029.1	4062.7	1990.8	3522.2	3516.9	2776.5	3028.8	3615	1808.2	3077.5	3317.8	3010.7	2466.3	3279.4	1747.7	1276.3	1481.2	1650	1440.2	1551.2	1551.2	1551.2	1551.2	1551.2	1551.2	1551.2	1551.2	1551.2	1551.2	1551.2	1551.2	1551.2	1551.2	1551.2	1551.2	1551.2	1551.2	1551.2	1551.2	1551.2	1551.2	1551.2	1551.2
delta	0.053442	0.050509	0.053392	0.053762	0.054643	0.054332	0.053436	0.055222	0.053704	0.055248	0.055371	0.055237	0.055523	0.05612	0.054725	0.056032	0.055703	0.056573	0.0562	0.056929	0.055864	0.054453	0.055526	0.050464	0.055922	0.054607	0.054607	0.054607	0.054607	0.054607	0.054607	0.054607	0.054607	0.054607	0.054607	0.054607	0.054607	0.054607	0.054607	0.054607	0.054607	0.054607	0.054607	0.054607	0.054607	0.054607	0.054607	0.054607	0.054607
r_R	0.018964	0.019774	0.019753	0.019592	0.018209	0.018417	0.019957	0.01921	0.01995	0.019341	0.019323	0.018253	0.017993	0.01937	0.02027	0.019526	0.019275	0.01959	0.019688	0.01957	0.020336	0.021173	0.020778	0.020536	0.020887	0.018391	0.018391	0.018391	0.018391	0.018391	0.018391	0.018391	0.018391	0.018391	0.018391	0.018391	0.018391	0.018391	0.018391	0.018391	0.018391	0.018391	0.018391	0.018391	0.018391	0.018391	0.018391	0.018391	0.018391
alpha	0.001	0.001	0.001	0.001	0.001	0.001	0.001	0.001	0.001	0.001	0.001	0.001	0.001	0.001	0.001	0.001	0.001	0.001	0.001	0.001	0.001	0.001	0.001	0.001	0.001	0.0017309	0.0017309	0.0017309	0.0017309	0.0017309	0.0017309	0.0017309	0.0017309	0.0017309	0.0017309	0.0017309	0.0017309	0.0017309	0.0017309	0.0017309	0.0017309	0.0017309	0.0017309	0.0017309	0.0017309	0.0017309	0.0017309	0.0017309	0.0017309
S0	571.23	571.23	571.23	571.23	568.645	568.495	571.23	571.23	571.23	571.23	571.23	567.733	567.087	571.23	571.23	571.23	571.23	571.23	571.23	571.23	571.23	571.23	571.23	570.774	571.23	571.23	571.23	571.23	571.23	571.23	571.23	571.23	571.23	571.23	571.23	571.23	571.23	571.23	571.23	571.23	571.23	571.23	571.23	571.23	571.23	571.23	571.23	571.23	571.23
LDH(0) = 259
S0ratio	0.99	0.99	0.99	0.99	0.99	0.99	0.99	0.99	0.99	0.99	0.99	0.99	0.99	0.99	0.99	0.99	0.99	0.98707	0.99	0.99	0.99	0.99	0.99	0.99	0.99	0.99	0.98656	0.99	0.99	0.99	0.99	0.99	0.99	0.99	0.99	0.99	0.99	0.99	0.99	0.99	0.98456	0.99	0.99	0.99	0.99	0.99	0.99	0.99	0.99
K	2386	1083.8	1699.7	890.23	397.5	397.5	819.84	397.5	1136.6	960.62	397.5	397.5	397.5	397.5	397.5	397.5	960.62	397.5	397.5	397.5	397.5	397.5	397.5	467.89	397.5	397.5	397.5	397.5	397.5	397.5	2210.1	397.5	397.5	1435.8	1242.2	397.5	397.5	397.5	397.5	397.5	397.5	397.5	397.5	397.5	397.5	397.5	960.62	397.5	397.5
delta	0.02841	0.023764	0.029744	0.022589	0.02711	0.027858	0.032439	0.025505	0.034665	0.031996	0.026109	0.025611	0.028372	0.027532	0.031257	0.028721	0.02036	0.026596	0.027924	0.025209	0.027796	0.028671	0.02872	0.028872	0.0297	0.030186	0.030423	0.029581	0.028011	0.029127	0.040141	0.030018	0.02796	0.039927	0.040108	0.029598	0.0225	0.033563	0.030456	0.035798	0.033162	0.036165	0.036394	0.036349	0.033054	0.032756	0.035513	0.030121	0.034206
r_R	0.017433	0.020616	0.021781	0.02163	0.028755	0.028131	0.023896	0.03142	0.017642	0.024468	0.029948	0.030262	0.031572	0.029459	0.026261	0.029663	0.020087	0.02978	0.030023	0.030686	0.029208	0.028733	0.029038	0.024007	0.028353	0.031639	0.029042	0.028459	0.031899	0.02825	0.01788	0.029184	0.031212	0.019175	0.01651	0.023412	0.031977	0.027621	0.027719	0.029805	0.024141	0.02775	0.027606	0.027483	0.023037	0.027844	0.024091	0.026367	0.026421
alpha	0.0025357	0.0016793	0.0012854	0.0015446	0.0012891	0.0013183	0.001255	0.001	0.0033888	0.001	0.0012647	0.0012106	0.001	0.0013679	0.0018298	0.0013309	0.0016461	0.0011951	0.0012824	0.0011702	0.0014419	0.0015358	0.0014882	0.0023155	0.0016232	0.001	0.0013214	0.0016134	0.001	0.0016764	0.0030219	0.0014808	0.0011288	0.0026239	0.0043599	0.0027678	0.001	0.0017853	0.0018342	0.0010935	0.0024837	0.0016152	0.0015959	0.0015694	0.0028799	0.0018237	0.0012221	0.0022162	0.0021681
S0	256.41	256.41	256.41	256.41	256.41	256.41	256.41	256.41	256.41	256.41	256.41	256.41	256.41	256.41	256.41	256.41	256.41	255.651	256.41	256.41	256.41	256.41	256.41	256.41	256.41	256.41	255.519	256.41	256.41	256.41	256.41	256.41	256.41	256.41	256.41	256.41	256.41	256.41	256.41	256.41	255.001	256.41	256.41	256.41	256.41	256.41	256.41	256.41	256.41
LDH(0) = 266
S0ratio	0.99	0.99	0.99	0.99	0.99	0.99	0.98368	0.99	0.99	0.99	0.99	0.99	0.99	0.98103	0.99	0.99	0.9839	0.99	0.99	0.97026	0.98974	0.99	0.99	0.99	0.97307	0.97893	0.96753	0.96391	0.99	0.99	0.97804	0.96134	0.96269	0.99	0.99	0.96222	0.9793	0.975	0.99	0.96989	0.99	0.96096	0.94485	0.99	0.95788	0.99	0.97221	0.96362	0.99
K	15994	11430	10597	10793	12199	12044	11846	9251.4	8690.4	10227	10647	10409	8137.8	11056	8148.9	7814.9	8047.2	8062.4	7885.1	17426	7921.9	6489.2	7300.5	8693.7	11425	8734.4	12211	9575.4	7502.6	6657.5	11027	14701	14386	11258	7111.8	13744	8477.9	10661	7163.4	12015	11464	11930	16178	5780.2	12195	5841.2	6034.4	6501.9	13200
delta	0.5997	0.58456	0.61375	0.56713	0.46424	0.4387	0.52829	0.52949	0.55854	0.45763	0.50264	0.55177	0.58999	0.59492	0.61423	0.56773	0.70103	0.52062	0.64702	0.52631	0.57835	0.58046	0.54311	0.46925	0.54082	0.47994	0.70588	0.50112	0.52984	0.63241	0.51165	0.64181	0.2333	0.23799	0.51596	0.62562	0.4752	0.47047	0.50556	0.49448	0.16376	0.68236	0.79929	0.44932	0.34314	0.63815	0.58323	0.70704	0.13393
r_R	0.035915	0.0362	0.036471	0.036078	0.035204	0.034925	0.034924	0.036204	0.036453	0.035421	0.035699	0.036455	0.036952	0.034422	0.037013	0.036843	0.035982	0.036535	0.037345	0.032123	0.036923	0.037348	0.036872	0.035877	0.033678	0.033694	0.032708	0.034337	0.036835	0.03777	0.033703	0.031534	0.031847	0.032872	0.036779	0.031683	0.034632	0.033042	0.036688	0.03245	0.031696	0.031941	0.030043	0.036932	0.030994	0.038408	0.034138	0.033124	0.030443
alpha	0.010685	0.010586	0.010667	0.010791	0.01095	0.011	0.0094818	0.010545	0.010609	0.010642	0.010996	0.010308	0.010323	0.011	0.010869	0.010569	0.010696	0.010461	0.010854	0.010803	0.01067	0.010398	0.01059	0.010964	0.0081821	0.010883	0.010712	0.0012549	0.010644	0.01058	0.010943	0.010914	0.0041966	0.010375	0.010844	0.011	0.0091631	0.011	0.010928	0.010653	0.0093641	0.010907	0.011	0.010278	0.0078064	0.010575	0.010606	0.010502	0.0099408
S0	263.34	263.34	263.34	263.34	263.34	263.34	261.659	263.34	263.34	263.34	263.34	263.34	263.34	260.954	263.34	263.34	261.717	263.34	263.34	258.089	263.271	263.34	263.34	263.34	258.837	260.395	257.363	256.4	263.34	263.34	260.159	255.716	256.076	263.34	263.34	255.951	260.494	259.35	263.34	257.991	263.34	255.615	251.33	263.34	254.796	263.34	258.608	256.323	263.34
LDH(0) = 231
S0ratio	0.90917	0.9734	0.99	0.95582	0.99	0.95921	0.99	0.99	0.97329	0.98998	0.95215	0.96942	0.99	0.98844	0.93989	0.98469	0.99	0.99	0.95111	0.99	0.98703	0.94837	0.99	0.98069	0.99	0.83696	0.97583	0.99	0.99	0.99	0.97332	0.93541	0.95873	0.97887	0.97319	0.97054	0.99	0.99	0.845	0.99	0.99	0.99	0.97285	0.99	0.95465	0.99	0.97053	0.99	0.8378
K	348.18	2284.9	420.97	479.18	499.9	2124	666.87	469.22	962.23	694.3	1643.2	1544.8	1045.5	837.38	2195.3	377.18	412.78	352.41	469.22	346.5	565.67	615.46	499.9	765.69	1080	346.5	1025.2	347.55	346.5	2279.4	872.73	1933	1003.7	481.87	2280.5	1582.6	1925.4	408.44	346.5	1388.6	998.66	346.5	499.52	346.5	2231.4	405.73	1514.7	1399.4	346.5
delta	0.037948	0.03143	0.035929	0.038867	0.037455	0.035638	0.033084	0.028559	0.036405	0.037185	0.037011	0.036867	0.036971	0.036016	0.04135	0.043813	0.025961	0.029255	0.045682	0.031216	0.045224	0.047485	0.04359	0.04418	0.042916	0.062215	0.043548	0.043913	0.03283	0.035211	0.045636	0.046112	0.045319	0.049171	0.043006	0.044492	0.043812	0.052308	0.061157	0.044466	0.046122	0.031578	0.051298	0.03583	0.046812	0.053723	0.047233	0.046099	0.070212
r_R	0.01	0.01	0.01	0.01	0.01	0.01	0.01	0.01	0.01	0.01	0.01	0.01	0.01	0.011095	0.01	0.010414	0.01	0.019394	0.01	0.017887	0.01	0.01	0.010703	0.01	0.01	0.01	0.01	0.011742	0.017756	0.013083	0.01	0.01	0.01	0.01	0.01	0.01	0.01	0.01	0.01	0.01	0.01	0.020211	0.01	0.016904	0.01	0.01	0.01	0.01	0.01
alpha	0.0044486	0.0046699	0.0075858	0.0062283	0.0077838	0.0045475	0.0061474	0.0063367	0.0057239	0.0071683	0.0042828	0.0052722	0.0066996	0.0057164	0.0039636	0.0087782	0.006159	0.0025056	0.0066055	0.0031581	0.0086257	0.0063449	0.007994	0.0074564	0.0075145	0.001	0.0067209	0.0080177	0.0032876	0.0039214	0.0070989	0.0041583	0.0058893	0.0090388	0.0059639	0.0062376	0.0073128	0.011	0.001	0.0074792	0.0080969	0.0024414	0.008732	0.0038364	0.0052884	0.011	0.0066277	0.0077354	0.001
S0	210.018	224.855	228.69	220.794	228.69	221.578	228.69	228.69	224.83	228.685	219.947	223.936	228.69	228.33	217.115	227.463	228.69	228.69	219.706	228.69	228.004	219.073	228.69	226.539	228.69	193.338	225.417	228.69	228.69	228.69	224.837	216.08	221.467	226.119	224.807	224.195	228.69	228.69	195.195	228.69	228.69	228.69	224.728	228.69	220.524	228.69	224.192	228.69	193.532
LDH(0) = 441
S0ratio	0.90466	0.91723	0.90964	0.9244	0.91859	0.91616	0.90471	0.92123	0.91763	0.91176	0.92834	0.92088	0.91527	0.91934	0.92981	0.94582	0.94133	0.96207	0.93039	0.89374	0.90101	0.91296	0.92565	0.92639	0.93164	0.9107	0.89356	0.91839	0.94432	0.92718	0.98773	0.93191	0.90706	0.92258	0.9251	0.95571	0.99	0.95053	0.93524	0.92003	0.93049	0.93277	0.93825	0.93474	0.93182	0.93702	0.93669	0.91955	0.93605
K	3881.6	2798.9	3142.6	2233.4	2933.8	3275.2	3824.4	2905.8	4363.1	4118.4	3233.2	2541.4	3978.7	3597.5	3261.1	3442.3	3053.9	2930.4	1217.9	2765.9	3931.4	3399.2	2963.1	2958.2	4401.6	1481.5	2666.3	1305.8	3443.7	3235.4	954.35	2930.6	3437	778.64	1276.5	3852.9	1236.1	720.07	690.79	3461.9	2184.3	1715.8	2125.8	841.57	720.07	690.79	925.07	1188.6	661.5
delta	0.055819	0.05833	0.051313	0.063171	0.060084	0.058601	0.05567	0.064324	0.050087	0.055943	0.068891	0.069775	0.059369	0.064861	0.070929	0.050104	0.071458	0.069743	0.062907	0.076538	0.069683	0.068623	0.072814	0.074013	0.069689	0.055135	0.077142	0.047549	0.066088	0.073341	0.061939	0.070979	0.07311	0.05983	0.055916	0.063425	0.044166	0.05503	0.047787	0.074305	0.069293	0.071244	0.053409	0.053594	0.058125	0.049375	0.066933	0.05375	0.048174
r_R	0.015	0.015	0.015	0.015	0.015	0.015	0.015	0.015	0.015	0.015	0.015	0.015	0.015	0.015	0.015	0.015	0.015	0.015	0.01748	0.015	0.015	0.015	0.015	0.015	0.015	0.017197	0.015	0.018347	0.015	0.015	0.018937	0.015	0.015	0.020722	0.018467	0.015	0.018998	0.022562	0.023958	0.015	0.016298	0.016457	0.017084	0.022577	0.023052	0.024121	0.01991	0.018592	0.024151
alpha	0.0014418	0.0027415	0.0017935	0.0037818	0.0028721	0.0025244	0.0013995	0.0033033	0.0020888	0.0018538	0.0040543	0.0035639	0.0022522	0.0029	0.0042664	0.0041823	0.0054554	0.0073314	0.0030719	0.001	0.0012925	0.0024762	0.0039956	0.004138	0.0041372	0.0010639	0.001	0.001	0.0051551	0.0040453	0.0073437	0.0044343	0.0019756	0.0013306	0.0015865	0.0058321	0.0052848	0.0026667	0.001	0.0032208	0.0032629	0.0037134	0.0026393	0.001	0.001	0.001	0.0025087	0.001	0.001
S0	398.955	404.498	401.151	407.66	405.098	404.027	398.977	406.262	404.675	402.086	409.398	406.108	403.634	405.429	410.046	417.107	415.127	424.273	410.302	394.139	397.345	402.615	408.212	408.538	410.853	401.619	394.06	405.01	416.445	408.886	435.589	410.972	400.013	406.858	407.969	421.468	436.59	419.184	412.441	405.733	410.346	411.352	413.768	412.22	410.933	413.226	413.08	405.522	412.798
LDH(0) = 396
S0ratio	0.94902	0.95418	0.95044	0.94364	0.94415	0.94012	0.94684	0.94032	0.93906	0.93094	0.92889	0.9336	0.93975	0.9477	0.92699	0.95608	0.9266	0.9084	0.92488	0.92731	0.91563	0.9194	0.91834	0.91582	0.91112	0.9161	0.9748	0.95127	0.97472	0.9747	0.90343	0.97467	0.97161	0.90445	0.90795	0.9036	0.90788	0.9034	0.9757	0.90364	0.97809	0.96331	0.94053	0.88655	0.94049	0.94043	0.97654	0.97658	0.95877
K	2286.3	2341.2	1806.7	3213.2	3213.1	3268.5	1037.2	1849.7	3121.5	1681.9	595.5	595.5	595.5	595.5	595.5	595.5	595.5	1655.3	595.5	595.5	595.5	595.5	595.5	595.5	595.5	595.5	595.5	595.5	595.5	595.5	595.5	595.5	595.5	595.5	595.5	595.5	595.5	595.5	595.5	595.5	595.5	595.5	595.5	2172	595.5	595.5	595.5	595.5	595.5
delta	0.020677	0.020471	0.020797	0.021422	0.021408	0.021864	0.021269	0.021853	0.022007	0.022532	0.022388	0.022183	0.022309	0.021993	0.022847	0.021661	0.022851	0.024493	0.022937	0.022889	0.023869	0.023665	0.023747	0.024113	0.024419	0.024708	0.022331	0.023176	0.022348	0.022351	0.025017	0.022358	0.02261	0.025101	0.024919	0.025184	0.024961	0.025229	0.022612	0.025364	0.023005	0.023403	0.024309	0.027263	0.024353	0.024431	0.022987	0.022986	0.023998
r_R	0.021434	0.022009	0.022355	0.020192	0.020243	0.01981	0.024752	0.021151	0.019821	0.020529	0.029475	0.030162	0.028449	0.028989	0.02919	0.030151	0.029227	0.018634	0.028893	0.029409	0.027844	0.028299	0.028211	0.027955	0.027281	0.025389	0.026791	0.026803	0.026795	0.026796	0.026364	0.026797	0.026513	0.026601	0.027009	0.026505	0.027103	0.026475	0.02607	0.026619	0.024661	0.025441	0.024806	0.016546	0.024849	0.02493	0.025608	0.025609	0.024104
alpha	0.001	0.001	0.001	0.001	0.001	0.001	0.001	0.001	0.001	0.001	0.001	0.001	0.0017656	0.001903	0.0010605	0.0019378	0.001	0.001	0.001	0.001	0.001	0.001	0.001	0.001	0.001	0.0019835	0.0037548	0.0028578	0.0037511	0.0037503	0.001	0.003749	0.0037564	0.001	0.001	0.001	0.001	0.001	0.0040395	0.001	0.0047826	0.0039037	0.0032205	0.001	0.0032279	0.0032413	0.0043153	0.0043159	0.0042661
S0	375.812	377.855	376.374	373.681	373.883	372.288	374.949	372.367	371.868	368.652	367.84	369.706	372.141	375.289	367.088	378.608	366.934	359.726	366.252	367.215	362.589	364.082	363.663	362.665	360.804	362.776	386.021	376.703	385.989	385.981	357.758	385.969	384.758	358.162	359.548	357.826	359.52	357.746	386.377	357.841	387.324	381.471	372.45	351.074	372.434	372.41	386.71	386.726	379.673
LDH(0) = 186
S0ratio	0.99	0.99	0.99	0.99	0.99	0.99	0.99	0.99	0.99	0.99	0.94409	0.93488	0.97174	0.99	0.99	0.9343	0.92942	0.99	0.99	0.99	0.99	0.99	0.91962	0.99	0.92617	0.99	0.99	0.99	0.97211	0.98213	0.99	0.94676	0.99	0.99	0.99	0.98884	0.99	0.9722	0.99	0.97657	0.99	0.97034	0.96547	0.97704	0.96492	0.99	0.98246	0.96662	0.96127
K	3260	2270	1057.2	2713.1	1814.2	1238.4	1240.9	1439.6	1488.7	1502.5	2827	1701.3	732.87	2552.5	543.17	1268.3	1181.8	489	489	489	489	489	3131.5	501.37	978.87	489	489	489	502.59	489	510.65	1004.5	489	489	489	489	489	489	535.4	489	510.65	489	489	489	513.3	968.24	885.77	489	513.53
delta	0.01859	0.017939	0.01883	0.017681	0.017732	0.018327	0.018024	0.017716	0.020825	0.017466	0.026475	0.030102	0.025574	0.015725	0.02056	0.030221	0.031788	0.021557	0.021363	0.021408	0.021141	0.021332	0.039844	0.022286	0.037576	0.022803	0.023688	0.023608	0.025964	0.024883	0.024128	0.032947	0.022566	0.023821	0.023919	0.025448	0.023867	0.026213	0.027247	0.022315	0.025469	0.026529	0.028621	0.027151	0.027824	0.032694	0.030109	0.027244	0.031622
r_R	0.041035	0.04173	0.045745	0.041186	0.042425	0.044637	0.04452	0.043553	0.04401	0.043251	0.031679	0.031959	0.042478	0.040754	0.055285	0.033034	0.032293	0.057937	0.058141	0.058189	0.058178	0.058244	0.026534	0.05478	0.033419	0.054822	0.053623	0.053634	0.050081	0.054256	0.052348	0.031506	0.054852	0.054273	0.053685	0.051228	0.052482	0.051009	0.04567	0.052247	0.050582	0.050557	0.048327	0.050073	0.048077	0.030676	0.03197	0.049557	0.046826
alpha	0.001	0.001	0.001	0.001	0.001	0.001	0.001	0.001	0.001	0.001	0.001	0.001	0.0013204	0.001	0.001	0.001	0.0012283	0.001	0.001	0.001	0.001	0.001	0.0029685	0.0013956	0.001008	0.0014638	0.0016375	0.0016472	0.001	0.0010845	0.0017533	0.0034112	0.0014907	0.0015974	0.0016906	0.0019986	0.0018691	0.001	0.0029533	0.001	0.0021154	0.001	0.001	0.0015203	0.001	0.0069459	0.005799	0.001	0.0010471
S0	184.14	184.14	184.14	184.14	184.14	184.14	184.14	184.14	184.14	184.14	175.601	173.888	180.744	184.14	184.14	173.78	172.872	184.14	184.14	184.14	184.14	184.14	171.049	184.14	172.268	184.14	184.14	184.14	180.812	182.676	184.14	176.097	184.14	184.14	184.14	183.924	184.14	180.829	184.14	181.642	184.14	180.483	179.577	181.729	179.475	184.14	182.738	179.791	178.796
LDH(0) = 1220
S0ratio	0.99	0.99	0.99	0.99	0.99	0.99	0.99	0.99	0.99	0.97781	0.99	0.99	0.99	0.99	0.99	0.99	0.99	0.98478	0.99	0.99	0.99	0.99	0.99	0.99	0.99	0.99	0.99	0.99	0.99	0.99	0.98408	0.99	0.99	0.99	0.99	0.99	0.99	0.99	0.99	0.99	0.99	0.99	0.99	0.99	0.99	0.99	0.99	0.99	0.99
K	9114.6	9889.5	8959.4	8627.2	8833.5	7288	5685.2	8510.6	8591.6	4646.6	4449.7	7587.5	4256.1	9266.1	9660.6	8713	7998.6	3434.4	4746.6	4994	6561.8	4293.3	4330.5	11144	12200	5886.3	7927.8	4046.7	9352	5938.9	2617.7	4514.3	5617.3	3627.7	3565.1	3885.6	3167.1	3218.8	11119	4873.2	3618.5	7871.2	5366.5	12184	3683.8	1830	4956	4882.1	7917.1
delta	0.095404	0.095883	0.1	0.1	0.1	0.099989	0.1	0.1	0.1	0.1	0.1	0.1	0.099377	0.1	0.1	0.1	0.1	0.1	0.1	0.1	0.1	0.1	0.1	0.1	0.1	0.1	0.1	0.1	0.099775	0.1	0.1	0.1	0.1	0.099992	0.1	0.1	0.1	0.1	0.1	0.1	0.1	0.1	0.1	0.1	0.1	0.077785	0.1	0.1	0.1
r_R	0.055287	0.054838	0.054604	0.054273	0.053767	0.054833	0.05557	0.051175	0.051553	0.056395	0.057422	0.052358	0.057361	0.048409	0.047455	0.047494	0.048791	0.059681	0.05535	0.051788	0.048903	0.054911	0.054254	0.045558	0.044871	0.0508	0.048315	0.057083	0.045907	0.049291	0.065481	0.05294	0.0503	0.058414	0.057975	0.057153	0.060855	0.05874	0.043091	0.053326	0.058325	0.047034	0.052041	0.044492	0.05801	0.089437	0.051031	0.051737	0.046823
alpha	0.0037754	0.0038553	0.004134	0.0042761	0.0044233	0.0043066	0.0044332	0.0053827	0.0052502	0.002685	0.0043314	0.0051339	0.0044308	0.0063909	0.0067664	0.0068648	0.0064435	0.0035336	0.0049099	0.0060622	0.0067105	0.0052762	0.005481	0.0075314	0.0077738	0.006151	0.0067072	0.0047296	0.0075534	0.0067475	0.0027556	0.0058872	0.0064491	0.0046016	0.0047839	0.0048221	0.0042726	0.0048477	0.008795	0.0056065	0.0046521	0.0073164	0.0058958	0.0080214	0.0047108	0.001	0.0064439	0.0062068	0.0074263
S0	1207.8	1207.8	1207.8	1207.8	1207.8	1207.8	1207.8	1207.8	1207.8	1192.93	1207.8	1207.8	1207.8	1207.8	1207.8	1207.8	1207.8	1201.43	1207.8	1207.8	1207.8	1207.8	1207.8	1207.8	1207.8	1207.8	1207.8	1207.8	1207.8	1207.8	1200.58	1207.8	1207.8	1207.8	1207.8	1207.8	1207.8	1207.8	1207.8	1207.8	1207.8	1207.8	1207.8	1207.8	1207.8	1207.8	1207.8	1207.8	1207.8
[truncated: 1 more columns]
